# Supplementary material for: Serum Iodine Levels and 8-Year Survival in Patients After Kidney Cancer Diagnosis
Source: Cancers (Basel). 2025 Oct 22;17(21):3400. doi: 10.3390/cancers17213400 (PMC12610845; doi:10.3390/cancers17213400)
Supplement: Supplementary file 1 [file cancers-17-03400-s001.zip]

Archive with 1 entries (1 files):
- cancers-3861366-supplementary.pdf
